# Supplementary material for: Lysosome‐dependent FOXA1 ubiquitination contributes to luminal lineage of advanced prostate cancer
Source: Mol Oncol. 2023 Aug 21;17(10):2126–46. doi: 10.1002/1878-0261.13497 (PMC10552895; doi:10.1002/1878-0261.13497)
Supplement: Supplementary file 1 — Fig. S1. SKP2 and FOXA1 colocalize in normal and prostate cancer tissue. Fig. S2. Reverse correlation between SKP2 and FOXA1 in human PCa TMA. Fig. S3. SKP2 is elevated in prostate adenocarcinoma. Fig. S4. SKP2 KD in C4‐2B and 22Rv1 PCa cells. Fig. S5. SKP2 promotes K6‐ and K29‐linked ubiquitination. Fig. S6. SKP2 overexpression increases FOXA1 ubiquitination. Fig. S7. SKP2 overexpression decreases FOXA1 protein by increasing FOXA1 ubiquitination. Fig. S8. SKP2 KD decreases FOXA1 ubiquitination by increasing FOXA1 protein stability. Fig. S9. Prostate tumors of Pten pc−/− ; Trp53 pc−/− ; Skp2 −/− mice have increased Foxa1 protein levels. Fig. S10. SKP2 inhibition decreases FOXA1 ubiquitination. Fig. S11. Ubiquitination of FOXA1 decreases after SKP2 KD and inhibition. Fig. S12. Colocalization of SKP2, FOXA1, and PCNA decreases after SKP2 inhibition in 22Rv1 xenograft mice. Fig. S13. FOXA1 ubiquitination by SKP2 occurs in the C‐terminal TAD. Fig. S14. Ubpred predicted ubiquitination sites for FOXA1. Fig. S15. The effects of FOXA1 mutation on ubiquitination. Fig. S16. FOXA1 protein levels increase upon lysosomal inhibition. Fig. S17. Lysosomal inhibition abrogates effects of SKP2 overexpression on FOXA1. Fig. S18. SKP2, FOXA1, and LAMP2 colocalize in 22Rv1 cells. Fig. S19. Skp2 mRNA levels decrease in Pten/Trp53/Skp2 triple‐null MEFs. Fig. S20. Protein stability for Foxa1 increases in Pten/Trp53/Skp2 triple‐null MEFs. Table S1. Genotyping PCR primer sequences. Table S2. Real‐time quantitative PCR and shRNA primer sequences. [file MOL2-17-2126-s001.zip]

Archive with 2 entries (2 files):
- _MOLONC-22-0816-CELADA_SUPPLEMENTARY_Figures.pdf
- MOLONC-22-0816_Supporting Information_Full_legends.pdf
